# Supplementary material for: ATM Regulates Differentiation of Myofibroblastic Cancer-Associated Fibroblasts and Can Be Targeted to Overcome Immunotherapy Resistance
Source: Cancer Res. 2022 Nov 10;82(24):4571–85. doi: 10.1158/0008-5472.CAN-22-0435 (PMC9755965; doi:10.1158/0008-5472.CAN-22-0435)
Supplement: Supplementary Data 2 — list of primer sequences, antibody details and primary fibroblasts used [file can-22-0435_supplementary_data_2_suppsd2.xlsx]

## Sheet: Antibodies
Antibody details
Antibody	Company	Cat number	Dilution for western blotting	Conditions for immunofluorescence	Concentration for FACS
SMA	Sigma	A2547	1:1000	1:750 1 hour at RT
HSC70	Santa Cruz	Sc-7298	1:2000
pH2Ax-ser139	Merck/Millipore	05-636	1:500	1:100 over night at 4C
pSMAD2/3-ser465/7	Cell Signaling	3108	1:500
SMAD2	Cell Signaling	3122	1:500
pKAP-1-ser824	Cambridge Biosciences	A300-767A-M	1:500
KAP-1	BD Biosciences	610334	1:500
FN-ED-A	Merck/Millipore	MAB1940	1:1000
Phospho-(Ser/Thr) ATM/ATR Substrate	Cell Signaling	2851	1:500
NOX4	Novus Biologicals	NB110-58851	1:500	1:100 over night at 4C
NOX4	Abcam	ab1333303	1:1000	1:100 over night at 4C
pATM-ser1981	Rockland	200-301-400	1:500	1:500 over night at 4C
ATM	Abcam	Ab59541	1:500
ATM	Abcam	Ab78	1:500
pCHK2-thr68	Cell Signaling	2197	1:500
CHK2	Santa Cruz	sc-8812	1:500
pATR-ser428	Cell Signaling	2853	1:500
ATR	Santa Cruz	Sc-1887	1:250
pDNAPKcs-ser2056	Abcam	ab124918	1:500
DNAPKcs	Cell Signaling	4602	1:500
pp53-ser15	Cell Signaling	9286	1:500
p53	Santa Cruz	Sc-126	1:500
HSP90	Santa Cruz	sc-69703	1:1000
53BP1	Cell Signaling	4937	1:1000
denatured collagen1a1	Novus Biologicals	NBP1-30054	1:500
Collagen1a1	Abcam	34710		1:400 1.5 hours at RT
denatured collagen1a1	Abcam	ab138492	1:500
Mre11	Novus Biologicals	NB100-142	1:500
Fibronectin	Sigma	F3648	1:500	1:800 over night at 4C
CD8a APC-e780 (53-6.7)	eBioscience	47-0081-82			0.2mg/ml
Ki-67 PerCPcy5.5 (16a8)	Biolegend	652424			0.2mg/ml
PD-1 PerCPcy5.5 (RMP1-30)	Biolegend	109120			0.2mg/ml
CD3 FITC (17A2)	Biolegend	100204			0.2mg/ml
CD107a FITC (1D4B)	Biolegend	121606			0.5mg/ml
CD107b FITC (M3/84)	Biolegend	108504			0.5mg/ml

## Sheet: ex vivo fibroblasts
Primary fibroblasts isolated ex vivo
donor	tissue	name
healthy donor	skin	PSF1
healthy donor	colon	PCF1
healthy donor	colon	PCF2
healthy donor	oral	POF1
healthy donor	oral	POF2
cancer patient	HNSCC	CAF A
cancer patient	HNSCC	CAF B
cancer patient	HNSCC	CAF E
cancer patient	NSCLC	814
cancer patient	NSCLC	678
cancer patient	NSCLC	627
cancer patient	NSCLC	690
cancer patient	NSCLC	675
healthy mouse	lung	MLF
healthy mouse	lung	MCF

## Sheet: Q-RT-PCR primers
Q-RT-PCR primers
	Sybrgreen
Gene	Forward	Reverse
human COL1A1	ACGAAGACATCCCACCAATCACCT	AGATCACGTCATCGCACAACACCT
human ATM	GCAACTGTACCAAGAAGAGTCCAA	GCAGGAAAAAGCCAGATGCA
human CTGF	CCCTCGCGGCTTACCGACTG	GGCGCTCCACTCTGTGGTCT
human NOX4	GCTGACGTTGCATGTTTCAG	CGGGAGGGTGGGTATCTAA
human MRE11A	GTCCGTGAGGCTATGACCAG	GTTGGTTGCTGCTGAGATGC
human GAPDH	AGCAATGCCTCCTGCACCACCAAC	CCGGAGGGGCCATCCACAGTCT
human ACTA2	GACAATGGCTCTGGGCTCTGTAA	ATGCCATGTTCTATCGGGTACTT
human ATR	GCTATGCTACTAGTGGGCCG	GCACGCGGTCACATCCTTAT
human CHEK2	TGACAACTACTGGTTTGGGAG	CCCACTTCCCTGAAAATCCGA
human FN1	TGTGGTTGCCTTGCACGA	GCTTGTGGGTGTGACCTGAGT
human PRKDC	ACCTGAAGCGCCGCTATAAT	GGAAGGACCATCTGAATCCCC
human F10	GCTCGGGGAAAGTCTGTTCA	GCAGGTCTCTTCCATGCACT
human ELN	GGCCATTCCTGGTGGAGTTC	CGAGACCAGCCCCTGGATAA
human COL3A1	AATCAGGTAGACCCGGACGA	TTCGTCCATCGAAGCCTCTG
human ASPN	ACAAGAGAGCCAAGAAGCCA	TGGGACTGAGGTCAAACCTAAA
human COL11A1	AGGAACCTCAGATAGATGAGAAAAA	TGATTTAGTAGCCACTGTCCTCA
human CCL2	AGCTCGCACTCTCGCCTCCAG	GGCATTGATTGCATCTGGCTGAGC
human IL6	CCAGGAGCCCAGCTATGAAC	CCCAGGGAGAAGGCAACTG
human CXCL1	GAAAGCTTGCCTCAATCCTG	CACCAGTGAGCTTCCTCCTC
human LIF	TCTTGGCGGCAGGAGTTG	GTTGTTGTGACATGGGTGGC
mouse ATM	CGATATGCCAGTCTTTTCAGGG	CTCAAGGCTGCCCTTACTCA
mouse HPRT	GTTGGGCTTACCTCACTGCT	TCATCGCTAATCACGACGCT
mouse COL1A1	GTGTTCCCTACTCAGCCGTC	ACTCGAACGGGAATCCATCG
mouse ACTA2	CCTCATGCCATCATGCGTCT	AATCTCACGCTCGGCAGTAG
mouse COL3A1	TCCTGGTGGTCCTGGTACTG	AGGAGAACCACTGTTGCCTG
mouse COL11A1	CAGCGTGGTGAGACTGGATT	GGATGGCCACGTTCACCTAT
mouse COL1A2	GCTGGTGTAATGGGTCCTCC	CGACCGGCATCTCCATTAGG
mouse CTGF	AGAACTGTGTACGGAGCGTG	GTGCACCATCTTTGGCAGTG
mouse FN1	GAAGACAGATGAGCTTCCCCA	GGTTGGTGATGAAGGGGGTC
mouse POSTN	TCATTTAGAGCAGCCGCCAT	GCAAAGAGCGTGAAGTGACC
mouse VCAN	CTGGCTGTGGATGGTGTTGT	CAGAGTGTACCTGCTGGTGG
mouse CTHRC1	TGAAGCAAAAAGCGCTGATCC	ACTCCTGCTGGTCCTTGTAG
mouse ELN	AGTCTATTATCCAGGGGCTGGT	CTGCTCCAAACGTTCCCAGA
mouse ASPN	GGGATAGAACCAGGGGCATT	GTTGGTGGTAGGCCTTTTGGA
mouse CXCL10	CCACGTGTTGAGATCATTGCC	TCACTCCAGTTAAGGAGCCC
mouse IRF3	AACCCTGCACCCCAAGAAAA	ACCTCGAACTCCCATTGTTCC
mouse ISG15	CTAGAGCTAGAGCCTGCAG	AGTTAGTCACGGACACCAG
mouse IFIT1	CAAGGCAGGTTTCTGAGGAG	GACCTGGTCACCATCAGCAT
mouse CCL2	CACTCACCTGCTGCTACTCA	GAGCTTGGTGACAAAAACTACAGC
mouse CCL5	ATCTTGCAGTCGTGTTTGTCA	ACCCACTTCTTCTCTGGGTTG
mouse IL6	TGATTGTATGAACAACGATGATGC	GGACTCTGGCTTTGTCTTTCTTGT
mouse LIF	AGCGCCAATGCTCTCTTCAT	CTTCTCTGTCCCGTTGCCAT
mouse CXCL1	ACTCAAGAATGGTCGCGAGG	ACTTGGGGACACCTTTTAGCA
mouse CXCL12	TGCATCAGTGACGGTAAACCA	GCGATGTGGCTCTCGAAGAA
mouse CXCL2	GCCCAGACAGAAGTCATAGCC	GGCTTCAGGGTCAAGGCAA
