# Supplementary material for: ATM Regulates Differentiation of Myofibroblastic Cancer-Associated Fibroblasts and Can Be Targeted to Overcome Immunotherapy Resistance
Source: Cancer Res. 2022 Nov 10;82(24):4571–85. doi: 10.1158/0008-5472.CAN-22-0435 (PMC9755965; doi:10.1158/0008-5472.CAN-22-0435)
Supplement: Supplementary Data 3 — GSEA between different tumour stromal datasets from GEO and DDR & myoCAF genesets [file can-22-0435_supplementary_data_3_suppsd3.xlsx]

## Sheet: colon 35602
GSEA between different tumour stromal datasets from GEO and DDR & myoCAF genesets
Genesets	NES	FDR q-val
TRANSFORMING GROWTH FACTOR-BETA HUMAN FIBROBLASTS GDS4574 LIGAND:18	4.17497	0.0005
TGF-UP_MELLONE_AGING	3.9959	0.0005
HALLMARK_G2M_CHECKPOINT	3.81127	0.0005
ECM_MYCAF	3.72347	0.0005
TGF-BETA HUMAN PROSTATE FIBROBLASTS GSE68164 LIGAND:240	3.30487	0.0005
VERRECCHIA_EARLY_RESPONSE_TO_TGFB1	3.15817	0.0005
WOUND_MYCAF	2.89227	0.0005
VERRECCHIA_DELAYED_RESPONSE_TO_TGFB1	2.81901	0.0005
TGF_MYCAF	2.7308	0.0005
GO_DNA_REPAIR	2.62909	0.0005
DDR_TGFB_SIGNATURE	2.52914	0.0005
KYNG_DNA_DAMAGE_BY_GAMMA_AND_UV_RADIATION	2.35308	6.71e-05
HALLMARK_DNA_REPAIR	1.98758	0.002735

## Sheet: ovary 40595
GSEA between different tumour stromal datasets from GEO and DDR & myoCAF genesets
Genesets	NES	FDR q-val
ECM_MYCAF	2.80631	0.0005
TRANSFORMING GROWTH FACTOR-BETA HUMAN FIBROBLASTS GDS4574 LIGAND:18	2.79609	0.0005
TGF-BETA HUMAN PROSTATE FIBROBLASTS GSE68164 LIGAND:240	2.34258	0.0005
VERRECCHIA_EARLY_RESPONSE_TO_TGFB1	2.3158	0.0005
WOUND_MYCAF	2.3148	0.0005
TGF_MYCAF	2.07801	0.0004
HALLMARK_DNA_REPAIR	2.02853	0.0004
HALLMARK_G2M_CHECKPOINT	1.95644	0.0012
VERRECCHIA_DELAYED_RESPONSE_TO_TGFB1	1.89789	0.0062
TGF-UP_MELLONE_AGING	1.8937	0.0062
KYNG_DNA_DAMAGE_BY_GAMMA_AND_UV_RADIATION	1.89217	0.0062
DDR_TGFB_SIGNATURE	1.76917	0.0284
GO_DNA_REPAIR	1.65849	0.0736

## Sheet: Liver 45001
GSEA between different tumour stromal datasets from GEO and DDR & myoCAF genesets
Genesets	NES	FDR q-val
KYNG_DNA_DAMAGE_BY_GAMMA_AND_UV_RADIATION	-1.20649	0.239816
HALLMARK_G2M_CHECKPOINT	3.25261	0.0005
GO_DNA_REPAIR	3.19269	0.0005
TGF-UP	2.95325	0.0005
TRANSFORMING GROWTH FACTOR-BETA HUMAN FIBROBLASTS GDS4574 LIGAND:18	2.73581	0.0005
DDR_TGFB_SIGNATURE	2.72688	0.0005
TGF-BETA HUMAN PROSTATE FIBROBLASTS GSE68164 LIGAND:240	2.59044	0.0005
TGF_MYCAF	2.48643	6.52e-05
ECM_MYCAF	2.35024	0.000271
HALLMARK_DNA_REPAIR	1.81926	0.015911
VERRECCHIA_EARLY_RESPONSE_TO_TGFB1	1.34427	0.134719
WOUND_MYCAF	0.955455	0.497931

## Sheet: EAC 19632
GSEA between different tumour stromal datasets from GEO and DDR & myoCAF genesets
Genesets	NES	FDR q-val
DDR_TGFB_SIGNATURE	-0.71998	0.833966
TRANSFORMING GROWTH FACTOR-BETA HUMAN FIBROBLASTS GDS4574 LIGAND:18	2.90727	0.0005
TGF-UP	2.76858	0.0005
TGF-BETA HUMAN PROSTATE FIBROBLASTS GSE68164 LIGAND:240	2.64113	0.0005
ECM_MYCAF	2.35995	0.0005
HALLMARK_G2M_CHECKPOINT	2.22256	0.000197
VERRECCHIA_DELAYED_RESPONSE_TO_TGFB1	2.06766	0.001581
TGF_MYCAF	2.06279	0.001355
WOUND_MYCAF	1.90891	0.005307
GO_DNA_REPAIR	1.76884	0.015073
KYNG_DNA_DAMAGE_BY_GAMMA_AND_UV_RADIATION	1.42561	0.105149
VERRECCHIA_EARLY_RESPONSE_TO_TGFB1	1.23312	0.219879
HALLMARK_DNA_REPAIR	1.17423	0.254301
