# Supplementary material for: ATM Regulates Differentiation of Myofibroblastic Cancer-Associated Fibroblasts and Can Be Targeted to Overcome Immunotherapy Resistance
Source: Cancer Res. 2022 Nov 10;82(24):4571–85. doi: 10.1158/0008-5472.CAN-22-0435 (PMC9755965; doi:10.1158/0008-5472.CAN-22-0435)
Supplement: Supplementary Data 4 — Significant DDR genesets (from Leading-Edge analysis in GSEA) used to make the DDR_TGFB_signature geneset [file can-22-0435_supplementary_data_4_suppsd4.xlsx]

## Sheet: top_nes_hdr_gsea_report_for_na_
Significant DDR genesets (from Leading-Edge analysis in GSEA) used to make the DDR_TGFB_signature geneset
NAME	SIZE	ES	NES	NOM p-val	FDR q-val	FWER p-val	RANK AT MAX	LEADING EDGE
ZHOU_CELL_CYCLE_GENES_IN_IR_RESPONSE_6HR	83	0.474512	1.58291	0.00932836	0.109876	0.059	4406	tags=43%, list=25%, signal=58%
HALLMARK_G2M_CHECKPOINT	200	0.349861	1.34162	0.0247788	0.128866	0.361	6406	tags=52%, list=37%, signal=81%
DNA_REPAIR	122	0.372703	1.33697	0.0284697	0.116402	0.373	5822	tags=44%, list=33%, signal=66%
REACTOME_DNA_REPAIR	104	0.388759	1.37276	0.0315236	0.157487	0.304	5736	tags=43%, list=33%, signal=64%
KEGG_HOMOLOGOUS_RECOMBINATION	28	0.506989	1.39609	0.0631579	0.1758	0.261	4813	tags=50%, list=28%, signal=69%
KEGG_BASE_EXCISION_REPAIR	33	0.50266	1.41518	0.0672727	0.227132	0.232	5878	tags=61%, list=34%, signal=91%
KAUFFMANN_DNA_REPAIR_GENES	224	0.319983	1.23089	0.0698052	0.186783	0.629	5822	tags=39%, list=33%, signal=58%
GO_MISMATCH_REPAIR	30	0.489464	1.35824	0.0936937	0.139246	0.331	5736	tags=50%, list=33%, signal=74%
MURAKAMI_UV_RESPONSE_24HR	16	0.543735	1.32854	0.132576	0.107481	0.392	5012	tags=69%, list=29%, signal=96%
RESPONSE_TO_DNA_DAMAGE_STIMULUS	157	0.309991	1.15192	0.162437	0.273611	0.803	5822	tags=41%, list=33%, signal=61%
HALLMARK_DNA_REPAIR	148	0.308487	1.14261	0.183865	0.239186	0.817	5423	tags=38%, list=31%, signal=55%
KAUFFMANN_DNA_REPLICATION_GENES	138	0.307915	1.12211	0.210526	0.250616	0.844	5096	tags=34%, list=29%, signal=48%
KEGG_MISMATCH_REPAIR	23	0.435681	1.15188	0.262264	0.248737	0.803	5012	tags=35%, list=29%, signal=49%
