# Supplementary material for: ATM Regulates Differentiation of Myofibroblastic Cancer-Associated Fibroblasts and Can Be Targeted to Overcome Immunotherapy Resistance
Source: Cancer Res. 2022 Nov 10;82(24):4571–85. doi: 10.1158/0008-5472.CAN-22-0435 (PMC9755965; doi:10.1158/0008-5472.CAN-22-0435)
Supplement: Supplementary Data 5 — Non-redundant list of the leading-edge genes and ToppFun pathway analysis from the genesets in Suppl. File 4 used to make the DDR-TGFB_signature geneset [file can-22-0435_supplementary_data_5_suppsd5.xlsx]

## Sheet: genes
Non-redundant list of the leading-edge genes (padj val</=0.05 from the genesets in Suppl. File 4 used to make the DDR-TGFB_signature geneset
id	logFC	adjpval
SLC7A5	1.50067	1.7297e-29
IGF1	3.34023	3.07325e-14
DSP	0.854859	2.10464e-12
DMD	1.06188	1.04543e-11
FOXN3	0.658142	8.50895e-10
MYBL2	0.892051	2.04309e-09
MT2A	0.672697	3.12628e-08
FAM198B	0.871777	1.3296e-07
TLE3	0.656505	6.16295e-07
UHRF1	0.590152	9.47281e-07
LMNB1	0.619204	1.00341e-06
UBE2C	0.672535	1.69292e-06
DDIT3	0.604302	2.47672e-06
REPIN1	0.572503	3.60568e-06
CHTF18	0.949313	7.35447e-06
KIFC1	0.803696	8.29424e-06
MCM2	0.629989	1.34145e-05
SLC7A1	0.49078	1.42907e-05
DDX39A	0.653105	1.59088e-05
FAM64A	0.737126	1.62429e-05
PLK1	0.582741	1.7317e-05
PML	0.532965	2.54923e-05
CEBPG	0.506322	3.49216e-05
UBE2S	0.642802	4.62879e-05
HMGA1	0.522241	4.63762e-05
MCM7	0.485089	5.05954e-05
H2AFX	0.713158	5.66159e-05
NT5C	0.665851	5.85268e-05
KIF22	0.624637	7.24872e-05
CDC20	0.679107	0.00012837
MKI67	0.45641	0.000135618
CDK4	0.447344	0.000146743
HMGB3	0.551109	0.000187076
AURKB	0.852964	0.000220736
KIF2C	0.508457	0.000241112
RAD51	0.665063	0.000315286
XAB2	0.542234	0.000353141
UCK2	0.44685	0.000372452
TROAP	0.6878	0.000565154
CDT1	0.74813	0.000759787
NUDT1	0.717074	0.000759787
NTHL1	0.748199	0.000827523
SMO	0.608542	0.00111035
CDCA8	0.487314	0.00112
LIG1	0.520578	0.00133365
MUS81	0.506048	0.00148637
BIRC5	0.440988	0.00152735
TREX1	0.900054	0.00175667
CDCA5	0.509949	0.00178312
MCM5	0.731069	0.00195522
RNASEH2A	0.562027	0.00202424
C17orf70	0.696757	0.00205756
FANCG	0.542008	0.00227834
POLR2G	0.398891	0.00271122
RBM14	0.436466	0.00286237
RUVBL2	0.409668	0.00323393
CCNA2	0.405193	0.0036151
ODC1	0.354638	0.00388509
CCNF	0.671917	0.00402788
NASP	0.346493	0.00561826
KIF20A	0.363529	0.0060802
POLD2	0.496418	0.00620941
CDC34	0.501416	0.006785
MARCKS	0.306559	0.00759205
INCENP	0.440689	0.00796712
TAF6	0.48428	0.00811161
WHSC1	0.327143	0.00886299
VPS37B	0.412642	0.00978285
DYRK2	0.348604	0.00991171
DVL1	0.615475	0.010213
PRC1	0.32019	0.0109072
ALKBH2	0.526931	0.0114164
FANCD2	0.447133	0.0115461
TIMELESS	0.385619	0.011832
ERCC1	0.340779	0.011844
DTYMK	0.407849	0.0135142
RECQL4	0.718682	0.0142039
EWSR1	0.318083	0.0150584
XRCC3	0.677181	0.0154628
SSRP1	0.305522	0.0161552
HMGB2	0.313227	0.016282
KIF4A	0.386195	0.0165004
TACC3	0.411351	0.0173232
MCM3	0.325861	0.0174292
CHMP1A	0.332253	0.0184785
SAC3D1	0.568522	0.0187925
EZH2	0.367527	0.019439
GTF2H4	0.410239	0.0203333
E2F1	0.476365	0.0205344
HMGN2	0.280929	0.0214954
LIG3	0.38544	0.0221517
ILF3	0.285428	0.0223561
IMPDH2	0.288304	0.0240264
MBD3	0.7357	0.0245145
USP11	0.378387	0.0250524
ESPL1	0.448723	0.0257807
FEN1	0.372284	0.0262594
ADRM1	0.44162	0.0263832
MDC1	0.324373	0.0272118
BRF2	0.416866	0.0285846
POLD1	0.682363	0.0292207
HIRA	0.312818	0.0298061
RARG	0.388797	0.0302412
PTMS	0.429867	0.0304854
TGFB1	0.524022	0.0309213
KAT5	0.371007	0.0315622
HN1	0.286016	0.0349767
ERCC2	0.450337	0.0361714
CRY1	0.322106	0.0374727
COBRA1	0.422959	0.037965
TINF2	0.308102	0.039924
PDE4B	0.298514	0.0402576
CHAF1A	0.370757	0.0405781
MUTYH	0.646763	0.0441366
POLRMT	0.769641	0.0445036
TP53	0.267694	0.0451598
POLM	0.394943	0.046294
NCAPH2	0.486958	0.0472126
ADA	0.333397	0.0538869
MAPK12	0.416968	0.0543042
MYC	0.289112	0.0568653
POLR2A	0.246777	0.0596995
EIF5A	0.315851	0.0599743
VPS37D	0.698856	0.0608768
MAD2L2	0.405156	0.0612452
NOLC1	0.252157	0.0612452
TPX2	0.253221	0.0628322
PNP	0.323532	0.0630501
BCL3	0.519834	0.0632816
TYMP	0.637668	0.0667867
TNPO2	0.262097	0.0686141
POLR2J	0.539782	0.0694906
GTF3C5	0.296328	0.0694906
RTKN2	0.474947	0.0733021
CENPF	0.349855	0.0734295
PPP1R15A	0.350314	0.0743001
WRNIP1	0.268788	0.0749064
POLG	0.281918	0.0759567
TOP3A	0.331408	0.0777161
MAD1L1	0.4148	0.0785611
XRCC1	0.338008	0.078731
CDKN1A	0.255437	0.0813681
POLD4	0.258372	0.0819875
BUB1	0.272125	0.0830598
NME3	0.511392	0.0855727
TRIP13	0.290965	0.0885112
CKS1B	0.266709	0.0900396
DGCR8	0.254911	0.0926546
POLL	0.434132	0.0926698
ZWINT	0.357701	0.0930251
GTF2F1	0.31414	0.0941597
ABL1	0.264441	0.103037
STIL	0.293514	0.103783
VPS28	0.376961	0.104325
TAF1C	0.368476	0.107113
ITGB7	1.03952	0.110997
NEIL1	0.466208	0.114366
RACGAP1	0.227422	0.117183
POC1A	0.355964	0.125867
GINS3	0.452593	0.127901
TCEA1	0.26241	0.131979
POLE	0.294931	0.134921
DCLRE1B	0.363794	0.135332
GPX4	0.347433	0.138824
FABP5	0.566514	0.139578
MAP3K14	0.315092	0.14069
2014-03-02	0.319274	0.144025
CCNB2	0.246686	0.147459
PTTG1	0.266067	0.148881
POLR2E	0.302807	0.153981
POLR2I	0.478447	0.155251
FANCE	0.362753	0.155256
ZNRD1	0.310557	0.156649
RAD23A	0.210295	0.158519
PRMT5	0.213473	0.159564
CDC45	0.32493	0.161074
TRAIP	0.48975	0.161729
CHAF1B	0.332751	0.163145
SNAPC4	0.332048	0.164704
APEX1	0.193814	0.172726
XPC	0.197454	0.173945
GADD45A	0.201189	0.1769
RAD9A	0.495983	0.178055
RDBP	0.21237	0.178776
IGHMBP2	0.325628	0.187815
CDC6	0.245996	0.188757
C19orf40	0.598728	0.192479
ITPA	0.265384	0.192645
TREX2	1.15194	0.196661
CTCF	0.199891	0.19747
PCBP4	0.339921	0.200654
TP53I3	0.226226	0.201313
CDA	0.468958	0.204216
BLM	0.337714	0.206814
UPF1	0.248068	0.207567
RAD54L	0.336139	0.21173
SMARCC1	0.178387	0.212524
SMC1A	0.182965	0.214349
SUV39H1	0.370058	0.215166
TDG	0.207744	0.217805
RPA1	0.185562	0.221741
TOP3B	0.442399	0.225768
SUPT5H	0.236167	0.227255
MPG	0.491101	0.230818
CSNK1E	0.1834	0.234573
CMPK2	0.976373	0.234602
CDKN2C	0.241962	0.234972
POLR2F	0.219103	0.243046
SFPQ	0.169385	0.24753
CENPA	0.407568	0.248349
MYBBP1A	0.364601	0.251869
FANCA	0.439131	0.25193
RFC2	0.24287	0.259472
TARBP2	0.298025	0.269726
NME4	0.244263	0.270951
NUMA1	0.241138	0.275124
E2F8	0.395362	0.28045
NDC80	0.233221	0.280692
E2F3	0.178544	0.280975
FAM54A	0.414905	0.285922
AAAS	0.326212	0.288723
STMN1	0.154519	0.29142
TMPO	0.164159	0.295033
EME1	0.363804	0.295914
ENDOV	0.335101	0.298494
E2F2	0.437345	0.30421
AURKA	0.177987	0.314549
E2F4	0.177925	0.318915
OGG1	0.223186	0.320159
PNKP	0.285695	0.328292
EDF1	0.210261	0.329604
PARP2	0.176201	0.336726
SLC38A1	0.164034	0.3378
CDKN2D	0.284964	0.339596
RFC3	0.324251	0.347801
POLG2	0.262025	0.349494
MMS19	0.179743	0.350217
RAD51D	0.260389	0.35504
APRT	0.285913	0.359646
H2AFV	0.147069	0.371513
KIF11	0.153306	0.37382
ORC1	0.288981	0.388208
EXO1	0.297517	0.39664
SETD8	0.137187	0.41557
GADD45G	1.69177	0.415899
APEX2	0.261635	0.431377
XRCC2	0.294976	0.451986
PAPD7	0.139069	0.462164
CASC5	0.246988	0.472667
GTF2H2	0.487808	0.4778
NT5M	0.627486	0.487899
CDKN3	0.169988	0.489536
POLE2	0.243284	0.492032
MGMT	0.221334	0.492032
POLQ	0.185136	0.512933
MAD2L1	0.142667	0.517342
PMS2P1	0.231131	0.517846
ERCC5	0.462325	0.520123
GUK1	0.231959	0.535758
GINS2	0.183003	0.55239
NEIL3	0.223976	0.553833
N4BP2	0.205743	0.596763
MSH4	1.86354	0.617521
NEK2	0.167363	0.637768
CDC25A	0.176519	0.652023
PLK4	0.144901	0.664374
RPA4	1.60931	0.689782
CD209	0.918967	0.69048
ACHE	0.558039	0.690851
BCAM	0.263623	0.693537
VTN	0.269525	0.726337
NUDT3	0.377571	0.730498
BARD1	0.148961	0.738449
BRCA2	0.15132	0.765009
EDN2	0.813715	0.945401
RDM1	0.269022	0.969064
TP73	0.352348	0.993672
OPRK1	1.04398	1
CCNO	0.543212	1

## Sheet: pathways
ToppFun analysis performed with Leading edge genes in the previous table in this file
	ID	Name	Source	pValue	FDR B&H	FDR B&Y	Bonferroni	Genes from Input	Genes in Annotation	Genes from input/genes from Annotation
1	1269741	Cell Cycle	BioSystems: REACTOME	3.37e-19	2.706e-16	1.966e-15	2.706e-16	33	624	0.0528846
2	1270350	DNA Repair	BioSystems: REACTOME	1.619e-18	6.502e-16	4.724e-15	1.3e-15	25	319	0.0783699
3	1269763	Cell Cycle, Mitotic	BioSystems: REACTOME	1.72e-16	4.604e-14	3.345e-13	1.381e-13	28	517	0.0541586
4	1309095	DNA Double-Strand Break Repair	BioSystems: REACTOME	3.605e-12	7.236e-10	5.258e-09	2.894e-09	15	169	0.0887574
5	83039	DNA replication	BioSystems: KEGG	6.302e-12	1.012e-09	7.354e-09	5.06e-09	9	36	0.25
6	1309099	Homology Directed Repair	BioSystems: REACTOME	6.222e-11	8.327e-09	6.05e-08	4.996e-08	13	140	0.0928571
7	1269784	DNA strand elongation	BioSystems: REACTOME	9.926e-11	1.139e-08	8.274e-08	7.971e-08	8	32	0.25
8	83054	Cell cycle	BioSystems: KEGG	2.19e-10	2.198e-08	1.597e-07	1.758e-07	12	124	0.0967742
9	1269777	S Phase	BioSystems: REACTOME	4.558e-10	4.067e-08	2.955e-07	3.66e-07	12	132	0.0909091
10	1269875	DNA Replication	BioSystems: REACTOME	1.002e-09	8.048e-08	5.848e-07	8.048e-07	11	111	0.0990991
11	83043	Base excision repair	BioSystems: KEGG	5.446e-09	3.976e-07	2.889e-06	4.374e-06	7	33	0.212121
12	1269779	Synthesis of DNA	BioSystems: REACTOME	7.377e-09	4.636e-07	3.368e-06	5.924e-06	10	103	0.0970874
13	1309100	HDR through Homologous Recombination (HR) or Single Strand Annealing (SSA)	BioSystems: REACTOME	7.505e-09	4.636e-07	3.368e-06	6.026e-06	11	134	0.0820896
14	1309117	Transcription-Coupled Nucleotide Excision Repair (TC-NER)	BioSystems: REACTOME	1.043e-08	5.985e-07	4.349e-06	8.379e-06	9	79	0.113924
15	1270359	Resolution of Abasic Sites (AP sites)	BioSystems: REACTOME	1.279e-08	6.421e-07	4.665e-06	1.027e-05	7	37	0.189189
16	1270351	Base Excision Repair	BioSystems: REACTOME	1.279e-08	6.421e-07	4.665e-06	1.027e-05	7	37	0.189189
17	1269654	Transcriptional Regulation by TP53	BioSystems: REACTOME	3.204e-08	1.513e-06	1.1e-05	2.573e-05	16	374	0.0427807
18	1309120	Gap-filling DNA repair synthesis and ligation in TC-NER	BioSystems: REACTOME	3.85e-08	1.718e-06	1.248e-05	3.092e-05	8	65	0.123077
19	1270426	Cellular Senescence	BioSystems: REACTOME	4.356e-08	1.841e-06	1.338e-05	3.498e-05	12	197	0.0609137
20	1269810	M Phase	BioSystems: REACTOME	1.358e-07	5.453e-06	3.962e-05	0.0001091	14	311	0.0450161
21	1269825	Mitotic Anaphase	BioSystems: REACTOME	1.692e-07	6.47e-06	4.701e-05	0.0001359	11	181	0.0607735
22	1269823	Mitotic Metaphase and Anaphase	BioSystems: REACTOME	1.789e-07	6.531e-06	4.745e-05	0.0001437	11	182	0.0604396
23	1270429	DNA Damage/Telomere Stress Induced Senescence	BioSystems: REACTOME	2.007e-07	7.009e-06	5.093e-05	0.0001612	8	80	0.1
24	M6682	CDK Regulation of DNA Replication	MSigDB C2 BIOCARTA (v6.0)	2.154e-07	7.207e-06	5.237e-05	0.000173	5	18	0.277778
25	1309111	Nucleotide Excision Repair	BioSystems: REACTOME	2.251e-07	7.23e-06	5.253e-05	0.0001807	9	112	0.0803571
26	M9703	Role of BRCA1, BRCA2 and ATR in Cancer Susceptibility	MSigDB C2 BIOCARTA (v6.0)	5.021e-07	1.551e-05	0.0001127	0.0004032	5	21	0.238095
27	138080	Aurora B signaling	BioSystems: Pathway Interaction Database	5.391e-07	1.603e-05	0.0001165	0.0004329	6	39	0.153846
28	1269742	Cell Cycle Checkpoints	BioSystems: REACTOME	5.633e-07	1.616e-05	0.0001174	0.0004524	11	204	0.0539216
29	1309119	Dual incision in TC-NER	BioSystems: REACTOME	8.036e-07	2.225e-05	0.0001617	0.0006453	7	66	0.106061
30	1269826	Separation of Sister Chromatids	BioSystems: REACTOME	8.602e-07	2.303e-05	0.0001673	0.0006908	10	170	0.0588235
31	1269862	Processive synthesis on the C-strand of the telomere	BioSystems: REACTOME	1.142e-06	2.958e-05	0.0002149	0.0009169	4	11	0.363636
32	1269821	Resolution of Sister Chromatid Cohesion	BioSystems: REACTOME	1.42e-06	3.559e-05	0.0002586	0.00114	8	103	0.0776699
33	1383075	TP53 Regulates Transcription of DNA Repair Genes	BioSystems: REACTOME	1.463e-06	3.559e-05	0.0002586	0.001175	7	72	0.0972222
34	83044	Nucleotide excision repair	BioSystems: KEGG	1.686e-06	3.906e-05	0.0002838	0.001354	6	47	0.12766
35	1269785	Unwinding of DNA	BioSystems: REACTOME	1.703e-06	3.906e-05	0.0002838	0.001367	4	12	0.333333
36	1269764	Mitotic G1-G1/S phases	BioSystems: REACTOME	2.006e-06	4.475e-05	0.0003251	0.001611	9	145	0.062069
37	1269820	Mitotic Prometaphase	BioSystems: REACTOME	2.504e-06	5.434e-05	0.0003949	0.002011	8	111	0.0720721
38	1269794	Regulation of DNA replication	BioSystems: REACTOME	2.752e-06	5.74e-05	0.0004171	0.00221	7	79	0.0886076
39	137959	BARD1 signaling events	BioSystems: Pathway Interaction Database	2.788e-06	5.74e-05	0.0004171	0.002239	5	29	0.172414
40	169351	Validated targets of C-MYC transcriptional activation	BioSystems: Pathway Interaction Database	3.259e-06	6.471e-05	0.0004702	0.002617	7	81	0.0864198
41	1269058	HIV Life Cycle	BioSystems: REACTOME	3.304e-06	6.471e-05	0.0004702	0.002653	9	154	0.0584416
42	1269519	RHO GTPases Activate Formins	BioSystems: REACTOME	3.721e-06	7.114e-05	0.0005169	0.002988	8	117	0.0683761
43	1269856	Telomere Maintenance	BioSystems: REACTOME	3.842e-06	7.175e-05	0.0005213	0.003085	7	83	0.0843373
44	1269857	Extension of Telomeres	BioSystems: REACTOME	3.939e-06	7.189e-05	0.0005224	0.003163	5	31	0.16129
45	1309112	Global Genome Nucleotide Excision Repair (GG-NER)	BioSystems: REACTOME	4.509e-06	7.927e-05	0.000576	0.003621	7	85	0.0823529
46	1269789	Processive synthesis on the lagging strand	BioSystems: REACTOME	4.61e-06	7.927e-05	0.000576	0.003702	4	15	0.266667
47	1269773	Activation of the pre-replicative complex	BioSystems: REACTOME	4.64e-06	7.927e-05	0.000576	0.003726	5	32	0.15625
48	1269768	G1/S Transition	BioSystems: REACTOME	4.785e-06	8.004e-05	0.0005816	0.003842	8	121	0.0661157
49	1383076	Regulation of TP53 Activity	BioSystems: REACTOME	5.009e-06	8.208e-05	0.0005964	0.004022	9	162	0.0555556
50	1270430	Formation of Senescence-Associated Heterochromatin Foci (SAHF)	BioSystems: REACTOME	6.11e-06	9.813e-05	0.000713	0.004906	4	16	0.25
